# Supplementary material for: Breast Milk Iodine Concentration (BMIC) as a Biomarker of Iodine Status in Lactating Women and Children <2 Years of Age: A Systematic Review
Source: Nutrients. 2022 Apr 19;14(9):1691. doi: 10.3390/nu14091691 (PMC9104537; doi:10.3390/nu14091691)
Supplement: Supplementary file 1 [file nutrients-14-01691-s001.zip]

Archive with 1 entries (1 files):
- nutrients-1617259-supplementary.pdf
